# Supplementary material for: A haplotype-complete chromosome-level assembly of octoploid Urochloa humidicola cv. Tully reveals multiple genomic compositions and evolutionary histories in the species
Source: G3 (Bethesda). 2026 Feb 12;16(4):jkag033. doi: 10.1093/g3journal/jkag033 (PMC13042314; doi:10.1093/g3journal/jkag033)
Supplement: jkag033_Supplementary_Data [file jkag033_supplementary_data.zip]

Archive with 3 entries (3 files):
- Supplemental_table_S1_G3-2025-406458.xlsx
- Supplemental_table_S2_G3-2025-406458.xlsx
- Supplementary_file_1_G3-2025-406458.pdf
