# Supplementary material for: A haplotype-complete chromosome-level assembly of octoploid Urochloa humidicola cv. Tully reveals multiple genomic compositions and evolutionary histories in the species
Source: G3 (Bethesda). 2026 Feb 12;16(4):jkag033. doi: 10.1093/g3journal/jkag033 (PMC13042314; doi:10.1093/g3journal/jkag033)
Supplement: jkag033_Supplementary_Data [file jkag033_supplementary_data.zip › Supplemental_table_S1_G3-2025-406458.xlsx]

## Sheet: Sheet1
CHR	Complete	Complete Single	Complete Dupli	Fragmented	Missing
1A_hap1	23.2	22.8	0.4	0.4	76.4
1A_hap2	23.1	22.5	0.6	0.5	76.4
1B_hap1	22.2	21.4	0.8	0.5	77.3
1B_hap2	22.5	22.2	0.3	0.6	76.9
1B_hap3	23.6	23.1	0.5	0.6	75.8
1B_hap4	20.5	20.1	0.4	0.4	79.1
1C_hap1	22.9	22.5	0.4	0.4	76.7
1C_hap2	22.9	22.5	0.4	0.4	76.7
2A_hap1	24.6	23.9	0.7	0.3	75.1
2A_hap2	24.5	23.8	0.7	0.2	75.3
2B_hap1	24.5	23.1	1.4	0.4	75.1
2B_hap2	24.6	23.9	0.7	0.3	75.1
2B_hap3	24.1	23.1	1	0.4	75.5
2B_hap4	24.2	23.5	0.7	0.4	75.4
2C_hap1	22.8	22.1	0.7	0.2	77
2C_hap2	22.6	21.9	0.7	0.2	77.2
3A_hap1	23.2	22.7	0.5	0.3	76.5
3A_hap2	23.2	22.7	0.5	0.4	76.4
3B_hap1	23.3	22.7	0.6	0.3	76.4
3B_hap2	22.9	22.3	0.6	0.3	76.8
3B_hap3	21.1	20.4	0.7	0.3	78.6
3B_hap4	23.2	20.4	2.8	0.3	76.5
3C_hap1	22.9	22.5	0.4	0.3	76.8
3C_hap2	16.5	16.3	0.2	0.4	83.1
4A_hap1	13.4	13.1	0.3	0.3	86.3
4A_hap2	13.2	12.9	0.3	0.4	86.4
4B_hap1	13.3	12.9	0.4	0.3	86.4
4B_hap2	12.9	12.6	0.3	0.3	86.8
4B_hap3	12.4	12.1	0.3	0.3	87.3
4B_hap4	13	12.7	0.3	0.3	86.7
4C_hap1	13.1	12.7	0.4	0.2	86.7
4C_hap2	13.2	13	0.2	0.3	86.5
5A_hap1	3.4	3.3	0.1	0.1	96.5
5A_hap2	3.5	3.4	0.1	0.1	96.4
5A_hap3	3.3	3.2	0.1	0.1	96.6
5B_hap1	3.8	3.6	0.2	0.1	96.1
5B_hap2	3.7	3.5	0.2	0.1	96.2
5B_hap3	3.8	3.7	0.1	0.2	96
5C_hap1	3.2	3.1	0.1	0.2	96.6
5C_hap2	3.3	3.2	0.1	0.2	96.5
6A_hap1	24.9	24.4	0.5	0.4	74.7
6A_hap2	24.8	23.2	1.6	0.4	74.8
6A_hap3	19.3	17.4	1.9	0.3	80.4
6B_hap1	24.3	23.8	0.5	0.4	75.3
6B_hap2	24.2	23.3	0.9	0.4	75.4
6B_hap3	21.8	21.4	0.4	0.4	77.8
6C_hap1	17.5	17.1	0.4	0.2	82.3
6C_hap2	16.2	15.8	0.4	0.2	83.6
