# Supplementary material for: A haplotype-complete chromosome-level assembly of octoploid Urochloa humidicola cv. Tully reveals multiple genomic compositions and evolutionary histories in the species
Source: G3 (Bethesda). 2026 Feb 12;16(4):jkag033. doi: 10.1093/g3journal/jkag033 (PMC13042314; doi:10.1093/g3journal/jkag033)
Supplement: jkag033_Supplementary_Data [file jkag033_supplementary_data.zip › Supplemental_table_S2_G3-2025-406458.xlsx]

## Sheet: all
CHR	Total length (bp)	Copia number	Copia length	Copia %	Gypsy n	Gypsy l	Gypsy %	UnknownLTR n	UnknownLTR l	UnknownLTR %	CACTA n	CACTA l	CACTA %	Mutator n	Mutator l	Mutator %	PIF_Harbinger n	PIF_Harbinger l	PIF_Harbinger %	Tc1_Mariner n	Tc1_Mariner l	Tc1_Mariner %	hAT n	hAT l	hAT %	helitron n	helitron l	helitron %	interspersed n	interspersed l	interspersed %	Repeats total n	Repeats total l	Repeats total %
1A_hap1	89141490	3347	4390108	0.0492	7890	13759974	0.1544	5442	5428599	0.0609	3560	2184395	0.0245	4825	1942034	0.0218	2859	830679	0.0093	4590	1436952	0.0161	2307	848568	0.0095	14963	7643037	0.0857	49783	38464346	0.4315	49783	38464346	0.4315
1A_hap2	91578469	2944	4009959	0.0438	8376	15606843	0.1704	5708	5635135	0.0615	3549	2029653	0.0222	4884	1994309	0.0218	2616	774866	0.0085	4721	1530713	0.0167	2012	698933	0.0076	16749	8721768	0.0952	51559	41002179	0.4477	51559	41002179	0.4477
1B_hap1	90798390	3124	4061186	0.0447	6923	11486185	0.1265	4889	4641578	0.0511	3822	2225253	0.0245	4378	1778290	0.0196	2907	882146	0.0097	5157	1669019	0.0184	2131	743908	0.0082	17567	9198301	0.1013	50898	36685866	0.404	50898	36685866	0.404
1B_hap2	103129595	3801	4988335	0.0484	7609	12767725	0.1238	5134	5142302	0.0499	4493	2639510	0.0256	4663	1897952	0.0184	2722	863688	0.0084	5470	1702380	0.0165	2646	928625	0.009	19554	12620003	0.1224	56092	43550520	0.4223	56092	43550520	0.4223
1B_hap3	106787630	3508	5233152	0.049	7421	12086876	0.1132	5974	5396238	0.0505	5045	2764043	0.0259	4629	1822868	0.0171	2630	816710	0.0076	5419	1655568	0.0155	3000	1028469	0.0096	17016	8221276	0.077	54642	39025200	0.3654	54642	39025200	0.3654
1B_hap4	97343026	3504	4650798	0.0478	9427	13467511	0.1384	5721	5317783	0.0546	4606	2683076	0.0276	4530	1921594	0.0197	2933	926225	0.0095	4492	1577991	0.0162	2434	845325	0.0087	18071	9581008	0.0984	55718	40971311	0.4209	55718	40971311	0.4209
1C_hap1	95843708	4204	5920503	0.0618	7744	12219261	0.1275	5915	5017633	0.0524	5188	2833155	0.0296	5109	1915912	0.02	3872	1120692	0.0117	2843	824852	0.0086	2042	687653	0.0072	19168	10223367	0.1067	56085	40763028	0.4253	56085	40763028	0.4253
1C_hap2	98324475	3909	5649205	0.0575	7789	11679768	0.1188	6191	5475394	0.0557	5834	3577727	0.0364	4546	1819437	0.0185	3917	1210526	0.0123	2764	816990	0.0083	2313	790006	0.008	20347	10338619	0.1051	57610	41357672	0.4206	57610	41357672	0.4206
2A_hap1	91998502	3422	4271871	0.0464	9668	16349579	0.1777	5584	6915971	0.0752	3371	1905060	0.0207	4695	1834559	0.0199	2496	734966	0.008	3709	1154182	0.0125	1905	696776	0.0076	13398	7300986	0.0794	48248	41163950	0.4474	48248	41163950	0.4474
2A_hap2	86792372	2984	3910014	0.0451	9096	14464246	0.1667	4795	4829567	0.0556	3439	2073604	0.0239	4053	1664790	0.0192	2113	637220	0.0073	3656	1145209	0.0132	2027	727189	0.0084	14081	7588995	0.0874	46244	37040834	0.4268	46244	37040834	0.4268
2B_hap1	95278918	2689	3693791	0.0388	6860	11884717	0.1247	4699	11510824	0.1208	2964	1708403	0.0179	3715	1574416	0.0165	2213	736474	0.0077	4622	1510066	0.0158	2060	717946	0.0075	15755	9023687	0.0947	45577	42360324	0.4446	45577	42360324	0.4446
2B_hap2	83359297	2474	3409415	0.0409	7188	11230239	0.1347	4497	4219513	0.0506	2783	1418706	0.017	3525	1387560	0.0166	2159	636654	0.0076	4120	1292877	0.0155	2009	711035	0.0085	15286	8160082	0.0979	44041	32466081	0.3895	44041	32466081	0.3895
2B_hap3	101306357	3950	4449874	0.0439	8396	12731513	0.1257	4968	4295847	0.0424	3337	1872763	0.0185	4485	1841916	0.0182	2702	810292	0.008	4895	1573250	0.0155	2322	801315	0.0079	23030	12004744	0.1185	58085	40381514	0.3986	58085	40381514	0.3986
2B_hap4	86642011	2720	3604990	0.0416	6183	10428964	0.1204	4171	3814618	0.044	2195	1228665	0.0142	4056	1694996	0.0196	2046	677499	0.0078	4348	1399779	0.0162	1984	825486	0.0095	14075	7933367	0.0916	41778	31608364	0.3648	41778	31608364	0.3648
2C_hap1	90654218	3612	5445543	0.0601	10747	14895779	0.1643	6232	5393371	0.0595	4718	2645849	0.0292	4461	1711712	0.0189	2789	785224	0.0087	3326	951170	0.0105	1827	604460	0.0067	14971	7589241	0.0837	52683	40022349	0.4415	52683	40022349	0.4415
2C_hap2	88203715	3590	5349566	0.0607	8923	13126328	0.1488	6014	5525401	0.0626	4368	2581522	0.0293	4267	1713652	0.0194	3034	904788	0.0103	2985	854233	0.0097	1721	529972	0.006	14979	7033375	0.0797	49881	37618837	0.4265	49881	37618837	0.4265
3A_hap1	74187776	2206	2968588	0.04	8462	14202708	0.1914	4820	4992392	0.0673	2173	1273618	0.0172	2731	1151172	0.0155	1789	528662	0.0071	3312	1012374	0.0136	1586	561584	0.0076	11807	6681224	0.0901	38886	33372322	0.4498	38886	33372322	0.4498
3A_hap2	77847960	2210	2991398	0.0384	8804	15669691	0.2013	4209	4160501	0.0534	2439	1415763	0.0182	2868	1276749	0.0164	1826	570572	0.0073	3576	2453178	0.0315	1568	565895	0.0073	10678	5870528	0.0754	38178	34974275	0.4493	38178	34974275	0.4493
3B_hap1	67325145	1824	2534126	0.0376	6015	10224054	0.1519	3228	2696208	0.04	1918	1047533	0.0156	2679	1181493	0.0175	1756	561866	0.0083	3176	1076943	0.016	1477	529084	0.0079	11353	5916928	0.0879	33426	25768235	0.3827	33426	25768235	0.3827
3B_hap2	68939301	2594	2776587	0.0403	4420	7809337	0.1133	2682	2639832	0.0383	2065	1098260	0.0159	2883	1184923	0.0172	1837	496591	0.0072	3047	1037769	0.0151	1393	443089	0.0064	9280	5345801	0.0775	30201	22832189	0.3312	30201	22832189	0.3312
3B_hap3	64552730	1850	2816649	0.0436	5045	9021708	0.1398	3046	2980847	0.0462	1793	940525	0.0146	3172	1263162	0.0196	1554	463788	0.0072	2734	915809	0.0142	1403	510242	0.0079	9602	5531592	0.0857	30199	24444322	0.3787	30199	24444322	0.3787
3B_hap4	83647886	2572	3435236	0.0411	6145	10810947	0.1292	4058	3952406	0.0473	2236	1264936	0.0151	3599	1537378	0.0184	1954	579777	0.0069	3977	1493565	0.0179	2147	772575	0.0092	15218	8659853	0.1035	41906	32506673	0.3886	41906	32506673	0.3886
3C_hap1	63004078	2107	3166237	0.0503	3879	6311559	0.1002	3209	2873867	0.0456	2358	1033644	0.0164	2690	4838235	0.0768	2562	764640	0.0121	2222	634031	0.0101	1152	382107	0.0061	10092	5100849	0.081	30271	25105169	0.3985	30271	25105169	0.3985
3C_hap2	53478254	2183	2852919	0.0533	4260	6316991	0.1181	2847	2582134	0.0483	1427	660796	0.0124	2166	786846	0.0147	2284	605612	0.0113	1533	428617	0.008	1022	336354	0.0063	8262	4362201	0.0816	25984	18932470	0.354	25984	18932470	0.354
4A_hap1	69801480	2727	3581689	0.0513	8048	13335878	0.1911	3873	3835534	0.0549	3103	1923234	0.0276	2779	1127575	0.0162	1528	449428	0.0064	3479	1175020	0.0168	1822	635510	0.0091	9963	5182666	0.0742	37322	31246534	0.4476	37322	31246534	0.4476
4A_hap2	66959571	3021	3816189	0.057	7723	12863855	0.1921	4350	3817811	0.057	3268	2008083	0.03	2964	1299875	0.0194	1565	448739	0.0067	2872	919075	0.0137	1551	593378	0.0089	9393	5052986	0.0755	36707	30819991	0.4603	36707	30819991	0.4603
4B_hap1	77932049	3292	4403287	0.0565	7284	12823769	0.1646	5251	4553168	0.0584	3403	2105413	0.027	3259	1294672	0.0166	1871	618473	0.0079	3420	1108552	0.0142	1485	523427	0.0067	13379	7481168	0.096	42644	34911929	0.448	42644	34911929	0.448
4B_hap2	76936648	2941	3741728	0.0486	7626	13779880	0.1791	5728	5077413	0.066	2934	1686683	0.0219	3310	1511652	0.0196	1962	573730	0.0075	3151	1081223	0.0141	1702	608114	0.0079	11935	6494309	0.0844	41289	34554732	0.4491	41289	34554732	0.4491
4B_hap3	73240925	3262	4026890	0.055	7138	12691793	0.1733	4761	4168851	0.0569	3104	1840967	0.0251	3349	1398619	0.0191	1810	553857	0.0076	2918	930041	0.0127	1578	540300	0.0074	11830	6554676	0.0895	39750	32705994	0.4466	39750	32705994	0.4466
4B_hap4	73267929	3472	4192199	0.0572	6594	11608523	0.1584	5178	4478420	0.0611	2873	1726773	0.0236	3046	1201700	0.0164	1747	555109	0.0076	2837	920208	0.0126	1791	688037	0.0094	12567	7113073	0.0971	40105	32484042	0.4434	40105	32484042	0.4434
4C_hap1	58714400	2213	3166195	0.0539	4433	6957671	0.1185	3470	2755402	0.0469	2993	1683010	0.0287	2437	984548	0.0168	2475	747925	0.0127	1843	582478	0.0099	1100	335252	0.0057	10916	5635447	0.096	31880	22847928	0.3891	31880	22847928	0.3891
4C_hap2	60565979	2053	2861369	0.0472	4207	6478131	0.107	3247	2556430	0.0422	2961	1706023	0.0282	2264	882829	0.0146	2103	614097	0.0101	1903	599370	0.0099	1074	343585	0.0057	10536	5376247	0.0888	30348	21418081	0.3536	30348	21418081	0.3536
5A_hap1	75581730	3379	4093523	0.0542	11665	18143104	0.24	6255	5664775	0.0749	5127	2874557	0.038	2459	992696	0.0131	1053	339355	0.0045	1684	538445	0.0071	1097	402004	0.0053	10469	5649203	0.0747	43188	38697662	0.512	43188	38697662	0.512
5A_hap2	68726795	3160	4057874	0.059	8976	14893220	0.2167	5846	4729979	0.0688	4416	2637143	0.0384	2058	890913	0.013	1022	304588	0.0044	1469	394398	0.0057	1000	368682	0.0054	10391	5436438	0.0791	38338	33713235	0.4905	38338	33713235	0.4905
5A_hap3	64978245	2847	3524858	0.0542	9102	14139258	0.2176	5465	7431059	0.1144	3784	2269380	0.0349	2131	979520	0.0151	982	326446	0.005	1388	467645	0.0072	879	308820	0.0048	9301	5122035	0.0788	35879	34569021	0.532	35879	34569021	0.532
5B_hap1	97022344	4759	6016949	0.062	13061	23091644	0.238	7073	6835555	0.0705	6940	3785279	0.039	4145	1703775	0.0176	1831	515518	0.0053	2895	1018398	0.0105	1843	710736	0.0073	17669	9128842	0.0941	60216	52806696	0.5443	60216	52806696	0.5443
5B_hap2	95289142	4425	5408230	0.0568	12594	19227321	0.2018	7617	7559382	0.0793	7177	3842570	0.0403	3863	4134006	0.0434	1928	554018	0.0058	3151	992360	0.0104	1686	695238	0.0073	15947	8496958	0.0892	58388	50910083	0.5343	58388	50910083	0.5343
5B_hap3	88825023	4964	5659659	0.0637	12257	19219909	0.2164	7291	6257207	0.0704	6832	3687745	0.0415	3769	1427751	0.0161	2182	633864	0.0071	2813	899404	0.0101	2022	768012	0.0086	19721	9806665	0.1104	61851	48360216	0.5444	61851	48360216	0.5444
5C_hap1	52033865	3062	3961973	0.0761	5828	8764929	0.1684	4724	4339306	0.0834	4847	2851105	0.0548	1854	730278	0.014	1273	341264	0.0066	1221	345216	0.0066	866	283670	0.0055	9267	5472689	0.1052	32942	27090430	0.5206	32942	27090430	0.5206
5C_hap2	57164827	3330	4594738	0.0804	6634	10094441	0.1766	3964	3363277	0.0588	4912	2860703	0.05	1889	776803	0.0136	1266	349564	0.0061	1162	338181	0.0059	1146	351195	0.0061	9294	5867622	0.1026	33597	28596524	0.5002	33597	28596524	0.5002
6A_hap1	90660230	3142	4143832	0.0457	8994	15050182	0.166	6080	5522694	0.0609	3666	2159926	0.0238	4432	1830296	0.0202	2458	693978	0.0077	3775	1109955	0.0122	1949	689376	0.0076	15940	8449735	0.0932	50436	39649974	0.4373	50436	39649974	0.4373
6A_hap2	97772979	3288	4381012	0.0448	9549	16859602	0.1724	5960	5882237	0.0602	3918	2471028	0.0253	4377	1917694	0.0196	2694	798024	0.0082	5019	1543780	0.0158	2430	1083640	0.0111	17037	8936345	0.0914	54272	43873362	0.4487	54272	43873362	0.4487
6A_hap3	88685663	3657	4625851	0.0522	9565	16854129	0.19	6089	6044387	0.0682	3736	2453943	0.0277	3920	1613752	0.0182	2321	659599	0.0074	3939	1224432	0.0138	1972	725196	0.0082	26941	9604559	0.1083	62140	43805848	0.4939	62140	43805848	0.4939
6B_hap1	98509782	2971	4015638	0.0408	7726	13578671	0.1378	5070	4866192	0.0494	3934	2050210	0.0208	4063	1936564	0.0197	3278	976381	0.0099	4184	1314450	0.0133	2004	694388	0.007	18765	9800396	0.0995	51995	39232890	0.3983	51995	39232890	0.3983
6B_hap2	96078375	3307	4470486	0.0465	8520	14277735	0.1486	4904	8661247	0.0901	3615	2116743	0.022	3612	1428655	0.0149	3260	951225	0.0099	4153	1300783	0.0135	2107	754961	0.0079	18223	9281724	0.0966	51701	43243559	0.4501	51701	43243559	0.4501
6B_hap3	86350067	3084	4125243	0.0478	6500	10989095	0.1273	4111	3989868	0.0462	2985	1648596	0.0191	4599	5552965	0.0643	2282	685465	0.0079	4269	2654699	0.0307	1763	677708	0.0078	14938	8083325	0.0936	44531	38406964	0.4448	44531	38406964	0.4448
6C_hap1	82106997	3585	4825662	0.0588	7247	10276536	0.1252	4575	4542858	0.0553	5698	9221719	0.1123	3775	1536569	0.0187	3039	887935	0.0108	2594	726222	0.0088	1695	571700	0.007	15528	8211478	0.1	47736	40800679	0.4969	47736	40800679	0.4969
6C_hap2	73687344	2979	4186217	0.0568	6720	9940128	0.1349	4110	3732226	0.0506	4670	2592080	0.0352	3436	1368750	0.0186	2912	954957	0.013	2481	699829	0.0095	1570	518873	0.007	13959	8369875	0.1136	42837	32362935	0.4392	42837	32362935	0.4392
TOTAL	3921057692	150248	198461341	0.0510583	375261	614491907	0.157146	239025	236103239	0.0599687	180577	109309372	0.028075	171399	80258412	0.0204187	108412	32453696	0.00824792	159314	53031681	0.0132625	84620	30158398	0.00756875	689211	365259293	0.0924833	2158067	1719527339	0.438238	2158067	1719527339	0.438238
